# Supplementary material for: Sewage Pollution Promotes the Invasion-Related Traits of Impatiens glandulifera in an Oligotrophic Habitat of the Sharr Mountain (Western Balkans)
Source: Plants (Basel). 2021 Dec 20;10(12):2814. doi: 10.3390/plants10122814 (PMC8708665; doi:10.3390/plants10122814)
Supplement: Supplementary file 1 [file plants-10-02814-s001.zip]

Archive with 1 entries (1 files):
- plants-1500447-supplementary.pdf
